# Supplementary material for: Understanding the Interfacial Behavior of Cycloaliphatic-like Epoxy Resin with Optical Fibers: Insights from Experiments and Molecular Simulations
Source: Materials (Basel). 2025 Aug 15;18(16):3830. doi: 10.3390/ma18163830 (PMC12387235; doi:10.3390/ma18163830)
Supplement: Supplementary file 1 [file materials-18-03830-s001.zip]

Archive with 1 entries (1 files):
- materials-3783894-supplementary.pdf
